# Supplementary material for: A Benchmark Protocol for DFT Approaches and Data-Driven Models for Halide-Water Clusters
Source: Molecules. 2022 Mar 2;27(5):1654. doi: 10.3390/molecules27051654 (PMC8924895; doi:10.3390/molecules27051654)
Supplement: Supplementary file 1 [file molecules-27-01654-s001.zip]

Archive with 2 entries (2 files):
- DFMP2+DFT-D+models.ods
- SI-Figs-S1-S5.pdf
