# Supplementary material for: A Benchmark Protocol for DFT Approaches and Data-Driven Models for Halide-Water Clusters
Source: Molecules. 2022 Mar 2;27(5):1654. doi: 10.3390/molecules27051654 (PMC8924895; doi:10.3390/molecules27051654)
Supplement: Supplementary file 1 [file molecules-27-01654-s001.zip › DFMP2+DFT-D+models.ods]

## Sheet: F-(H2O)N
Fluorine anion		DFMP2/AVTZ o AVDZ (48,54)
N water molecules	TTM4F	TOTAL	Water individual	Ion	Interaction	kcal/mol	TTM2F	TTM3F	Mbpol	B3LYP	B3LYP water	B3LYP ion	B3LYP(Interacción)	B3LYP(kcal)	CAMB3LYP	CAMB3LYP agua	CAMB3LYP ion	CAMB3LYP interacción	CAMB3LYP kcal	LC-wPBE	LC-wPBE agua	LC-wPBE ion	LC-wPBE interaccion	LC-wPBE kcal	M062X	M062X agua	M062X Ion	M062X interaccion	M062X kcal	M06L	M06L agua	M06L ion	M06L interaccion	M06L kcal	SCAN	SCAN agua	SCAN ion	SCAN interaccion	SCAN kcal	TPSS	TPSS agua	TPSS ion	TPSS interaccion	TPSS kcal	wB97XD	wB97XD agua	wB97XD ion	wB97XD interaccion	wB97XD kcal
8	-124.853	-710.56050778	-610.60912972	-99.74581746	-0.205560599999913	-128.99125152619	-68.5787	-54.2149	-114.843	-711.791773712	-611.7091901754	-99.8958520771	-0.186731459500052	-117.175784952146	-711.561420369	-611.4834839295	-99.8728306226	-0.205105816899916	-128.705870761386	-711.389341595	-611.3609619235	-99.8400947969	-0.188284874600029	-118.150567852593	-711.484113408	-611.4187760428	-99.8534297765	-0.211907588699987	-132.974047917354	-711.598015933	-611.5344923876	-99.8613108504	-0.202212695000014	-126.890408972083	-711.516853198	-611.436202346	-99.8584725043	-0.22217834770008	-139.419047871365	-711.798945416	-611.7154364144	-99.894842371	-0.188666630600082	-118.390123410538	-711.561713572	-611.4958904322	-99.8611538774	-0.204669262400046	-128.431928618302
16	-245.763	-1321.37237357	-1221.23491876	-99.74581746	-0.391637350000011	-245.756199976665	-174.134	-146.291	-222.917	-1323.67109449	-1223.4349051528	-99.8958520771	-0.340337260100128	-213.564900673225	-1323.23887487	-1222.9837602676	-99.8728306226	-0.382283979799993	-239.886870308974	-1322.92231213	-1222.738965053	-99.8400947969	-0.343252280100003	-215.394103730659	-1323.10799485	-1222.8545045778	-99.8534297765	-0.400060495700004	-251.041804832995	-1323.33322297	-1223.0853684743	-99.8613108504	-0.386543645300037	-242.559851337117	-1323.1707724	-1222.888796871	-99.8584725043	-0.423503024699969	-265.752217016291	-1323.68628085	-1223.4470796095	-99.894842371	-0.344358869500056	-216.088499211303	-1323.2613896	-1223.0085970523	-99.8611538774	-0.391638670299983	-245.757028477584
20	-283.143	-1626.73397734	-1526.52988465	-99.74581746	-0.458275229999927	-287.572109933364	-203.676	-168.389	-246.043	-1629.56964066	-1529.2809345711	-99.8958520771	-0.392854011799969	-246.519666945826	-1629.03473688	-1528.7170384688	-99.8728306226	-0.444867788600121	-279.158811636289	-1628.64763218	-1528.4107022146	-99.8400947969	-0.396835168500118	-249.017881026123	-1628.8722159	-1528.5550974808	-99.8534297765	-0.463688642699921	-290.96907841468	-1629.14704153	-1528.8424580606	-99.8613108504	-0.443272619000084	-278.157827385876	-1628.95001795		-99.8584725043	-1529.0915454457	-959519.636278745	-1629.5900955	-1529.2966498113	-99.894842371	-0.39860331769988	-250.127411637351	-1629.06316175	-1528.747089449	-99.8611538774	-0.454918423600077	-285.465681665262
24	-348.705	-1932.14896081	-1831.83990299	-99.74581746	-0.563240360000137	-353.438737513465	-257.421	-215.67	-309.584	-1935.52093149	-1835.1409901645	-99.8958520771	-0.48408924840011	-303.770654500568	-1934.88453173	-1834.4646127615	-99.8728306226	-0.547088345900036	-343.3031934771	-1934.42503089	-1834.0973009834	-99.8400947969	-0.487635109700094	-305.995716534943	-1934.68902217	-1834.2705025124	-99.8534297765	-0.565089881099979	-354.599329773814	-1935.02110247	-1834.6151106061	-99.8613108504	-0.544681013499996	-341.792569266425	-1934.78064408	-1834.320904253	-99.8584725043	-0.601267322700025	-377.301021970702	-1935.54362626	-1835.1589036779	-99.894842371	-0.489880211100044	-307.404539234346	-1934.92062675	-1834.5010742264	-99.8611538774	-0.558398646200033	-350.400515584713
36	-509.177	-2848.33630505	-2747.77983673	-99.74581746	-0.810650860000024	-508.691203383478	-410.764	-351.23	-450.773	-2853.30490644	-2752.7306778756	-99.8958520771	-0.678376487300071	-425.687763622084	-2852.36511492	-2751.7161507574	-99.8728306226	-0.77613353999989	-487.031253440983	-2851.68988546	-2751.1654733737	-99.8400947969	-0.684317289399885	-429.415674018945	-2852.08720206	-2751.4252607739	-99.8534297765	-0.808511509600052	-507.348740452617	-2852.59007904	-2751.9429560445	-99.8613108504	-0.78581214510001	-493.104671133346	-2852.21967153	-2751.5010917222	-99.8584725043	-0.860107303500328	-539.725596857428	-2853.33755709	-2752.7572249187	-99.894842371	-0.685489800299692	-430.151435874058	-2852.43477752	-2751.7715290582	-99.8611538774	-0.802094584399868	-503.322058235684
48	-681.374	-3764.52092704	-3663.67314119	-99.74581746	-1.10196839000004	-691.495752437315	-541.127	-450.76	-584.7	-3771.09134584	-3670.2773023045	-99.8958520771	-0.918191458399875	-576.173962129454	-3769.84831243	-3668.9248540804	-99.8728306226	-1.05062772699996	-659.278993123678	-3768.95382253	-3668.1898046463	-99.8400947969	-0.923923086799576	-579.770614019752	-3769.47292719	-3668.5359883381	-99.8534297765	-1.08350907539987	-679.912355168617	-3770.13682579	-3669.2225895002	-99.8613108504	-1.0529254394001	-660.720829731184			-99.8584725043	99.8584725043	62662.1509366521	-3771.14023428	-3670.3136661508	-99.894842371	-0.931725758200045	-584.666865291613	-3769.94239416	-3668.9960380025	-99.8611538774	-1.08520228009985	-680.974857386163
54	-758.133	-4222.59580097	-4121.62753537	-99.74581746	-1.22244813999954	-767.097953131442	-605.991	-501.104	-644.636	-4229.96600032	-4129.0575357043	-99.8958520771	-1.01261253859981	-635.424097152652	-4228.57184907	-4127.536218587	-99.8728306226	-1.1627998604002	-729.668084582183	-4227.56926522	-4126.7093188755	-99.8400947969	-1.0198515475998	-639.966644852543	-4228.15513066	-4127.0987332958	-99.8534297765	-1.20296758770017	-754.873719394441	-4228.90085818	-4127.8706157656	-99.8613108504	-1.16893156400016	-733.515787504568	-4228.35958684	-4127.210147139	-99.8584725043	-1.29096719670012	-810.094319542153	-4230.01783057	-4129.0980124533	-99.894842371	-1.0249757457003	-643.182128393905	-4228.68010182	-4127.6161927101	-99.8611538774	-1.20275523250012	-754.740464466102
100
	TTM4F	TTM2F	TTM3F	MBPOL	B3LYP	CAM-B3LYP	LC-WPBE	M062X	M06L	TPSS	Ω-B97XD						TTM4F	TTM2F	TTM3F	MBPOL	B3LYP	CAM-B3LYP	LC-WPBE	M062X	M06L	TPSS	WB97XD
8	-4.13825152619025	-60.4125515261902	-74.7763515261902	-14.1482515261902	-11.8154665740446	-0.285380764804017	-10.8406836735968	3.98279639116356	-2.10084255410774	-10.601128115652	-0.559322907888458					8	-4.13825152619025	-60.4125515261902	-74.7763515261902	-14.1482515261902	3.21413342595539	7.21331923519598	-1.89958367359677	5.01459639116356	-0.884642554107743	1.44897188434797	-0.559322907888458
16	0.00680002333462	-71.6221999766654	-99.4651999766654	-22.8391999766654	-32.19129930344	-5.86932966769169	-30.3620962460061	5.28560485632951	-3.19634863954812	-29.6677007653623	0.000828500918175					16	0.00680002333462	-71.6221999766654	-99.4651999766654	-22.8391999766654	6.43720069655996	13.9295703323083	-6.92619624600613	8.40490485632951	0.38245136045188	1.5875992346377	0.000828500918175
20	-4.42910993336409	-83.8961099333641	-119.183109933364	-41.5291099333641	-41.0524429875383	-8.41329829707547	-38.554228907241	3.39696848131553	-9.41428254748831	-37.4446982960128	-2.10642826810187					20	-4.42910993336409	-83.8961099333641	-119.183109933364	-41.5291099333641	7.59075701246172	17.0966017029245	-8.587728907241	8.07286848131553	-4.11948254748831	2.13980170398722	-2.10642826810187
24	-4.73373751346469	-96.0177375134647	-137.768737513465	-43.8547375134647	-49.6680830128969	-10.1355440363646	-47.443020978522	1.1605922603498	-11.6461682470392	-46.0341982791191	-3.03822192875157					24	-4.73373751346469	-96.0177375134647	-137.768737513465	-43.8547375134647	8.94391698710312	21.1439559636354	-10.907920978522	7.4796922603498	-4.52136824703921	1.87790172088091	-3.03822192875157
36	0.485796616522123	-97.9272033834779	-157.461203383478	-57.9182033834779	-83.0034397613936	-21.6599499424947	-79.2755293645333	-1.34246293086096	-15.5865322501314	-78.53976750942	-5.3691451477942					36	0.485796616522123	-97.9272033834779	-157.461203383478	-57.9182033834779	12.9195602386064	30.5967500575053	-18.5761293645333	9.90473706913904	-2.98793225013143	0.401532490579982	-5.3691451477942
48	-10.1217524373154	-150.368752437316	-240.735752437315	-106.795752437315	-115.321790307862	-32.2167593136378	-111.725138417564	-11.583397268698	-30.7749227061319	-106.828887145702	-10.5208950511526					48	-10.1217524373154	-150.368752437316	-240.735752437315	-106.795752437315	17.3501096921382	41.5574406863622	-26.5497384175637	5.44530273130196	-11.7302227061319	3.01151285429758	-10.5208950511526
54	-8.96495313144203	-161.106953131442	-265.993953131442	-122.461953131442	-131.67385597879	-37.4298685492587	-127.131308278899	-12.2242337370014	-33.5821656268743	-123.915824737537	-12.3574886653405					54	-8.96495313144203	-161.106953131442	-265.993953131442	-122.461953131442	19.5287440212101	47.0803314507413	-29.6878082788987	7.49236626299856	-11.5372656268743	1.48167526246262	-12.3574886653405
		-12.1342	8	-12.5873768105863
		-13.623975	16	-13.5914976834478
		-12.76818	20	-12.9639936445932													TTM4F	TTM2F	TTM3F	MBPOL	B3LYP	CAM-B3LYP	LC-WPBE	M062X	M06L	TPSS	WB97XD
		-13.3719	24	-13.5477708529985												8	3.20816448962821	46.8346115038074	57.9700953680628	10.9683806915522	2.49174528344102	5.59209958028153	1.47264535472088		1.28996693449678	2.67264512956396	0.487032651435836
		-13.3721555555556	36	-13.3444157317216												16	0.002766979362175	29.1435984050315	40.4731192889985	9.29343795958514	2.61934417002345	5.66804431938276	2.81832004509501	3.4200174226032	0.219630491720101	1.08523370175725	0.000371663407535
		-13.6165541666667	48	-13.8167399040795												20	1.54017367483599	29.1739383046584	41.4445997426458	14.4412856806549	2.63960125139418	5.94515292421304	2.98628712959367	2.80725014786245	2.02256650144755	1.27074910118073	0.85612200635737
		-13.5250666666667	54	-13.6815873349989												24	1.3393374893674	27.1667271643666	38.9795239997473	12.4080166826066	2.53054236500106	5.98235386205506	3.0862267829673	2.11626272574744	1.75641002367298	0.870729225613626	0.981388550038622
																36	0.095499315358891	19.2508151766987	30.9541824855924	11.3857292986873	2.53976482248445	6.01479834013168	3.65174967465078	1.94710209322655	0.727408499803154	0.114321809236108	1.1910973256593
																48	1.46374759376891	21.7454339968555	34.8137716809965	15.4441660792409	2.50906959746091	6.00978972609516	3.83946514840964	0.787467271072729	2.16773931186798	0.668096737576	1.79936635046222
	TTM4F	TTM2F	TTM3F	MBPOL	B3LYP	CAM-B3LYP	LC-WPBE	M062X	M06L	TPSS	Ω-B97XD					54	1.16868427230778	21.0021357081938	34.6753569144075	15.9643175466091	2.54579535005797	6.13746018465442	3.87014567796816	0.976715715693579	1.90386748761521	0.295682186225338	1.91697154135675
8	3.20816448962821	46.8346115038074	57.9700953680628	10.9683806915522	9.15989761650278	0.221240403071889	8.40420070767024	3.0876484599073	1.6286705720358	8.21848613004549	0.433613056134193
16	0.002766979362175	29.1435984050315	40.4731192889985	9.29343795958514	13.0988757583722	2.38827328394929	12.3545596200173	2.15075137751617	1.30061770154796	12.0720050066608	0.000337123099337
20	1.54017367483599	29.1739383046584	41.4445997426458	14.4412856806549	14.2755300564616	2.92563082665596	13.4068039199541	1.18125797460076	3.2737119568618	13.020977001104	0.732486981644348
24	1.3393374893674	27.1667271643666	38.9795239997473	12.4080166826066	14.0528124795615	2.86769472629708	13.4232657439579	0.328371549908444	3.29510237869598	13.0246612476555	0.859617695028639
36	0.095499315358891	19.2508151766987	30.9541824855924	11.3857292986873	16.3170582092455	4.25797611565269	15.5842147136111	0.263905277294316	3.06404595685164	15.4395765028028	1.05548220847583
48	1.46374759376891	21.7454339968555	34.8137716809965	15.4441660792409	16.6771509299062	4.65899598082611	16.1570245404641	1.67512196971131	4.45048615232407	15.4489578235532	1.52146922292286
54	1.16868427230778	21.0021357081938	34.6753569144075	15.9643175466091	17.1651945414887	4.87941186604171	16.5730214452958	1.59356881179252	4.37781974124496	16.1538463545221	1.61094011721643
[truncated: 2 more columns]

## Sheet: Cl-(H2O)N
Clorine anion		DFMP2
N water molecules	TTM4F	TOTAL	Water individual	Ion	Interaction	kcal/mol	TTM2F	TTM3F	Mbpol	B3LYP	B3LYP water	B3LYP ion	B3LYP(Interacción)	B3LYP(kcal)	CAMB3LYP	CAMB3LYP agua	CAMB3LYP ion	CAMB3LYP interacción	CAMB3LYP kcal	LC-wPBE	LC-wPBE agua	LC-wPBE ion	LC-wPBE interaccion	LC-wPBE kcal	M062X	M062X agua	M062X Ion	M062X interaccion	M062X kcal	M06L	M06L agua	M06L ion	M06L interaccion	M06L kcal	SCAN	SCAN agua	SCAN ion	SCAN interaccion	SCAN kcal	TPSS	TPSS agua	TPSS ion	TPSS interaccion	TPSS kcal	wB97XD	wB97XD agua	wB97XD ion	wB97XD interaccion	wB97XD kcal
8	-115.358	-1070.58464401	-610.62743128	-459.78075211	-0.176460619999943	-110.730734483601	-91.5712	-83.1948	-106.151	-1072.1861816	-611.7261837881	-460.310516244	-0.149481567900068	-93.8011200761971	-1071.97711641	-611.5006397384	-460.30877178	-0.167704891600067	-105.236430787641	-1071.69737815	-611.3786827714	-460.165222661	-0.153472717600096	-96.3056048599307	-1071.89077489	-611.4365065348	-460.274939735	-0.179328620200181	-112.530432164996	-1072.0058778	-611.5531702869	-460.279205485	-0.173502028100017	-108.874189640247	-1071.96510843	-611.4541159345	-460.32470808	-0.186284415500097	-116.895260546975	-1072.19405942	-611.7314928381	-460.30938179	-0.153184791900003	-96.1249287167324	-1071.97671099	-611.5142099368	-460.289296309	-0.17320474419995	-108.687641136651
16	-210.38	-1681.35428042	-1221.22758497	-459.78075211	-0.345943339999963	-217.082769673587	-162.882	-137.659	-185.77	-1684.03406984	-1223.4281907243	-460.310516244	-0.295362871699979	-185.343039838208	-1683.6201351	-1222.9771574443	-460.30877178	-0.334205875699979	-209.717398051791	-1683.19657862	-1222.7322224867	-460.165222661	-0.29913347230007	-187.709127942696	-1683.4663272	-1222.8477204631	-460.274939735	-0.343667001900144	-215.654345644895	-1683.68578568	-1223.0779997493	-460.279205485	-0.32858044569997	-206.187386677653	-1683.57224049	-1222.881666426	-460.32470808	-0.365865983999981	-229.584420200363	-1684.05189796	-1223.440202922	-460.30938179	-0.302313247999905	-189.704467745627	-1683.62972615	-1223.0016514616	-460.289296309	-0.338778379399912	-212.586688056114
20	-263.896	-1986.75984692	-1526.53985317	-459.78075211	-0.439241639999977	-275.628349333663	-219.655	-189.24	-239.56	-1989.97470412	-1529.2904028225	-460.310516244	-0.373785053500058	-234.55371239808	-1989.45831877	-1528.7269253602	-460.30877178	-0.422621629799949	-265.199133248087	-1988.96247707	-1528.4210793216	-460.165222661	-0.376175087399986	-236.053481633731	-1989.27236561	-1528.5653624055	-460.274939735	-0.432063469499894	-271.123978376999	-1989.55141194	-1528.8529536629	-460.279205485	-0.41925279209994	-263.085155223539	-1989.39510043	-1528.6073667742	-460.32470808	-0.463025575799918	-290.552997564181	-1989.99422364	-1529.3044781957	-460.30938179	-0.380363654299913	-238.681847607186	-1989.47723968	-1528.757941709	-460.289296309	-0.430001661999825	-269.830174360858
24	-318.089	-2292.14551092	-1831.85085581	-459.78075211	-0.513903000000141	-322.479070080113	-264.235	-227.369	-281.266	-2295.89346461	-1835.1513818734	-460.310516244	-0.431566492600211	-270.812120597494	-2295.27621168	-1834.4752064641	-460.30877178	-0.492233435900005	-308.881210406105	-2294.70934702	-1834.1082318483	-460.165222661	-0.435892510700285	-273.526738519671	-2295.06405455	-1834.2813914805	-460.274939735	-0.507723334500156	-318.601270604646	-2295.39630876	-1834.626411034	-460.279205485	-0.490692240999977	-307.914095798537	-2295.20033989	-1834.331739555	-460.32470808	-0.543892255000117	-341.297615729359	-2295.91704828	-1835.1684269817	-460.30938179	-0.439239508300147	-275.627011671538	-2295.30570778	-1834.5123728046	-460.289296309	-0.504038666399822	-316.289105969395
36	-483.249	-3208.33774863	-2747.78981228	-459.78075211	-0.767184239999892	-481.41548170611	-421.663	-365.844	-424.716	-3213.6813663	-2752.7401965466	-460.310516244	-0.630653509399679	-395.741136467217	-3212.76095674	-2751.7259120375	-460.30877178	-0.726272922499845	-455.743236898892	-3211.97752044	-2751.1755704089	-460.165222661	-0.636727370099777	-399.552542414182	-3212.46611632	-2751.4353076775	-460.274939735	-0.755868907499803	-474.31500184459	-3212.96990404	-2751.953143966	-460.279205485	-0.737554589000126	-462.82259102207	-3212.64409735	-2751.5109304952	-460.32470808	-0.808458774800044	-507.315648858936	-3213.71495489	-2752.7658819437	-460.30938179	-0.639691156300046	-401.412346730908	-3212.82509691	-2751.7818718876	-460.289296309	-0.75392871339983	-473.097511405472
48	-635.769	-4124.49886811	-3663.68380326	-459.78075211	-1.03431274000047	-649.041182027103	-542.007	-457.077	-543.485	-4131.44852234	-3670.2873460946	-460.310516244	-0.850660001399945	-533.797324019759	-4130.22316581	-3668.9352205234	-460.30877178	-0.979173506600034	-614.440783290573	-4129.22189411	-3668.2006226393	-460.165222661	-0.856048809699985	-537.178853003704	-4129.82904027	-3668.5467264514	-460.274939735	-1.00737408360044	-632.136916309471	-4130.49382072	-3669.2337372602	-460.279205485	-0.980877974800194	-615.510353462703	-4130.05790076	-3668.6459823452	-460.32470808	-1.08721033479986	-682.234931003811	-4131.49666568	-3670.3223499424	-460.30938179	-0.86493394759998	-542.754362404356	-4130.30828992	-3669.0073399516	-460.289296309	-1.01165365939988	-634.822391241786
54	-725.237	-4582.6047669	-4121.64654325	-459.78075211	-1.17747154000006	-738.874704496591	-622.128	-525.757	-619.854	-4590.35303872	-4129.0756393547	-460.310516244	-0.966883121299986	-606.728448428771	-4588.97673471	-4127.5545569466	-460.30877178	-1.11340598339933	-698.672952187769	-4587.86674937	-4126.7281315332	-460.165222661	-0.973395175800249	-610.814825195505	-4588.53893732	-4127.1174926712	-460.274939735	-1.1465049137995	-719.4428490284	-4589.28624389	-4127.89014712	-460.279205485	-1.11689128500046	-700.860012429257	-4588.78988103	-4127.2289573402	-460.32470808	-1.2362156097999	-775.737172709016	-4590.40682953	-4129.1150042358	-460.30938179	-0.982443504199978	-616.492738202674	-4589.07597514	-4127.6355861564	-460.289296309	-1.15109267460031	-722.32171301011
100
	TTM4F	TTM2F	TTM3F	MBPOL	B3LYP	CAM-B3LYP	LC-WPBE	M062X	M06L	TPSS	WB97XD						TTM4F	TTM2F	TTM3F	MBPOL	B3LYP	CAM-B3LYP	LC-WPBE	M062X	M06L	TPSS	WB97XD
8	4.62726551639854	-19.1595344836015	-27.5359344836015	-4.57973448360147	-16.9296144074044	-5.49430369596082	-14.4251296236708	1.79969768139493	-1.85654484335453	-14.6058057668691	-2.0430933469507					8	4.62726551639854	-19.1595344836015	-27.5359344836015	-4.57973448360147	1.90708559259561	3.93829630403918	-3.21182962367077	2.70839768139493	-0.776344843354527	0.355794233130919	-2.0430933469507
16	-6.7027696735872	-54.2007696735872	-79.4237696735872	-31.3127696735872	-31.7397298353792	-7.36537162179661	-29.3736417308911	-1.4284240286926	-10.8953829959338	-27.3783019279601	-4.49608161747318					16	-6.7027696735872	-54.2007696735872	-79.4237696735872	-31.3127696735872	5.28797016462078	12.0412283782034	-6.62254173089111	1.9125759713074	-7.0917829959338	2.59329807203989	-4.49608161747318
20	-11.7323493336629	-55.9733493336629	-86.3883493336629	-36.0683493336629	-41.0746369355828	-10.4292160855761	-39.5748676999321	-4.50437095666428	-12.5431941101244	-36.9465017264771	-5.79817497280453					20	-11.7323493336629	-55.9733493336629	-86.3883493336629	-36.0683493336629	7.23606306441718	15.7611839144239	-9.1443676999321	0.488529043335725	-6.83009411012438	2.62289827352294	-5.79817497280453
24	-4.39007008011259	-58.2440700801126	-95.1100700801126	-41.2130700801126	-51.666949482619	-13.5978596740076	-48.9523315604412	-3.87779947546687	-14.5649742815758	-46.8520584085744	-6.18996411071754					24	-4.39007008011259	-58.2440700801126	-95.1100700801126	-41.2130700801126	7.93455051738097	18.4546403259924	-11.6388315604412	2.48780052453313	-7.38557428157581	1.84474159142565	-6.18996411071754
36	1.83351829388971	-59.7524817061103	-115.57148170611	-56.6994817061103	-85.6743452388938	-25.6722448072181	-81.8629392919283	-7.1004798615208	-18.59289068404	-80.0031349752019	-8.31797030063865					36	1.83351829388971	-59.7524817061103	-115.57148170611	-56.6994817061103	12.0105547611063	27.8014551927819	-19.8706392919283	4.2555201384792	-5.85969068404001	0.380865024798126	-8.31797030063865
48	-13.2721820271029	-107.034182027103	-191.964182027103	-105.556182027103	-115.243858007344	-34.60039873653	-111.862329023399	-16.9042657176323	-33.5308285643994	-106.286819622747	-14.2187907853167					48	-13.2721820271029	-107.034182027103	-191.964182027103	-105.556182027103	16.1352419926558	38.78170126347	-27.2956290233988	0.037034282367742	-14.5849285643994	2.4896803772528	-14.2187907853167
54	-13.6377044965914	-116.746704496591	-213.117704496591	-119.020704496591	-132.146256067821	-40.2017523088221	-128.059879301086	-19.431855468191	-38.0146920673345	-122.381966293917	-16.5529914864815					54	-13.6377044965914	-116.746704496591	-213.117704496591	-119.020704496591	17.8695439321795	43.7625476911779	-31.353279301086	0.263744531809024	-16.0184920673345	1.905833706083	-16.5529914864815
	-12.2128625	16	-12.5965211943554
	-12.44609	20	-13.0044959384881														TTM4F	TTM2F	TTM3F	MBPOL	B3LYP	CAM-B3LYP	LC-WPBE	M062X	M06L	TPSS	WB97XD
	-12.6297833333333	24	-12.7891933131755													8	4.178844778713	17.3028153140616	24.8674720817276	4.13591990061233	1.72227304504879	3.55664244656701	2.90057646474514	2.44593128910928	0.847804597247308	0.427664028437977	1.92470475732748
	-13.0076333333333	36	-12.9410291983947													16	3.08765623529942	24.9677898227875	36.5868602989594	14.4243459398782	2.43592348327412	5.54683745573588	3.05069892965203	0.881035364613787	4.3539390454033	1.88385653828656	2.4202409525075
	-12.933225	48	-13.1979739888167													20	4.25658295383116	20.307544368705	31.3423309113553	13.0858634174819	2.62529710093701	5.71827388312083	3.31764411100629	0.17724194355071	3.10946443746984	1.38601684291003	2.42034353514966
	-13.1530148148148	54	-13.3951161839387													24	1.36135039059185	18.0613489320852	29.4934086905189	12.7800759503164	2.46048542480906	5.72274049333118	3.60917425045593	0.771461082393685	2.79507797285591	0.811342615495363	2.20075092998
																36	0.380859852573046	12.4118321858597	24.0065984784144	11.7776606404868	2.49484181907518	5.77493999450435	4.12754471906633	0.883959968091984	1.38966204861228	0.104105855172731	1.95847820676373
																48	2.04489058547115	16.491123366442	29.5765796289775	16.2634028394665	2.48601204969179	5.97522966760691	4.20553114028118	0.005705998847727	2.69091147612473	0.544696052799155	2.6162250633075
																54	1.84573980048254	15.8006091947799	28.8435513084444	16.1083745014227	2.41848094452689	5.92286451611497	4.24338241792261	0.03569543390834	2.57479040765478	0.362493263253366	2.67046618824456
[truncated: 2 more columns]

## Sheet: Br-(H2O)N
Bromine anion		DFMP2
N water molecules	TTM4F	TOTAL	Water individual	Ion	Interaction	kcal/mol	TTM2F	TTM3F	Mbpol	B3LYP	B3LYP water	B3LYP ion	B3LYP(Interacción)	B3LYP(kcal)	CAMB3LYP	CAMB3LYP agua	CAMB3LYP ion	CAMB3LYP interacción	CAMB3LYP kcal	LC-wPBE	LC-wPBE agua	LC-wPBE ion	LC-wPBE interaccion	LC-wPBE kcal	M062X	M062X agua	M062X Ion	M062X interaccion	M062X kcal	M06L	M06L agua	M06L ion	M06L interaccion	M06L kcal	SCAN	SCAN agua	SCAN ion	SCAN interaccion	SCAN kcal	TPSS	TPSS agua	TPSS ion	TPSS interaccion	TPSS kcal	wB97XD	wB97XD agua	wB97XD ion	wB97XD interaccion	wB97XD kcal
8	-109.358	-1026.55135566	-610.62842133	-415.75439331	-0.16854101999985	-105.761109392026	-93.7504	-85.6314	-101.684	-3186.18732153	-611.7269458086	-2574.31838985	-0.141985871399811	-89.0974985036338	-3186.07617888	-611.5013774948	-2574.41530478	-0.15949660519982	-100.08565220627	-3185.45569429	-611.3794794286	-2573.93024893	-0.145965931400042	-91.5950243941952	-3185.93354172	-611.4373233301	-2574.32460148	-0.171616909899967	-107.6912598575	-3185.89781744	-611.5542615429	-2574.17901831	-0.164537587099858	-103.248916782298	-3186.11740152	-611.4550699531	-2574.48568378	-0.176647786900048	-110.848183511717	-3186.06933506	-611.7321777247	-2574.1913733	-0.145784035299585	-91.4808828435004	-3186.02623518	-611.5151455361	-2574.34549697	-0.165592673899937	-103.910993886621
16	-200.462	-1637.31894094	-1221.24537472	-415.75439331	-0.319172909999963	-200.284067638296	-180.776	-161.002	-179.798	-3798.02751622	-1223.4441080555	-2574.31838985	-0.265018314499684	-166.301538644518	-3797.71201588	-1222.9931059977	-2574.41530478	-0.303605102300025	-190.515118731089	-3796.94836332	-1222.7488484852	-2573.93024893	-0.269265904800704	-168.966942369255	-3797.51052168	-1222.8644051174	-2574.32460148	-0.32151508259949	-201.753803448093	-3797.58337203	-1223.0963326163	-2574.17901831	-0.308021103699957	-193.286202038487	-3797.72352679	-1222.8989812254	-2574.48568378	-0.33886178460034	-212.63902562074	-3797.91506667	-1223.4551877998	-2574.1913733	-0.268505570200432	-168.48982510229	-3797.67800974	-1223.0191806418	-2574.34549697	-0.313332128199818	-196.618920940473
20	-257.383	-1942.72503106	-1526.54190119	-415.75439331	-0.428736559999891	-269.0363107008	-221.026	-190.97	-234.143	-4103.9746005	-1529.2923157732	-2574.31838985	-0.36389487679935	-228.347531493568	-4103.55625713	-1528.7288625069	-2574.41530478	-0.412089843099693	-258.59033590427	-4102.71937062	-1528.4230769931	-2573.93024893	-0.366044696899735	-229.696564262031	-4103.3129613	-1528.5673616369	-2574.32460148	-0.420998183099982	-264.180404845782	-4103.44145394	-1528.8550842616	-2574.17901831	-0.407351368400214	-255.616897503082	-4103.54686529	-1528.6093888449	-2574.48568378	-0.451792665100129	-283.504238174257	-4103.86821835	-1529.3062430016	-2574.1913733	-0.370602048399633	-232.55634611525	-4103.52523114	-1528.7600314045	-2574.34549697	-0.419702765499551	-263.367517855139
24	-306.358	-2248.10770648	-1831.85579163	-415.75439331	-0.497521540000037	-312.199546536979	-270.095	-235.297	-273.059	-4409.89460187	-1835.1558950293	-2574.31838985	-0.420316990699575	-263.75295006963	-4409.37422385	-1834.4795905577	-2574.41530478	-0.479328512299617	-300.783246856356	-4408.46608608	-1834.1126619878	-2573.93024893	-0.42317516220055	-265.546480147804	-4409.10176448	-1834.2858598385	-2574.32460148	-0.491303161500127	-308.297454282106	-4409.28307944	-1834.6315568313	-2574.17901831	-0.472504298699278	-296.500987255099	-4409.34923579	-1834.336613742	-2574.48568378	-0.526938268000777	-330.658825993366	-4409.79229338	-1835.1730445221	-2574.1913733	-0.427875557899824	-268.4960236105	-4409.3510908	-1834.5170853312	-2574.34549697	-0.488508498799547	-306.543776586372
36	-470.889	-3164.29121647	-2747.78740651	-415.75439331	-0.749416650000114	-470.266148270245	-412.252	-357.66	-413.454	-5327.6694871	-2752.7377516154	-2574.31838985	-0.613345634599682	-384.880278736158	-5326.84640277	-2751.7236037377	-2574.41530478	-0.707494252299966	-443.959440923005	-5325.72322748	-2751.1733766393	-2573.93024893	-0.619601910700112	-388.806152099478	-5326.49537661	-2751.4330921217	-2574.32460148	-0.737683008299427	-462.903175366234	-5326.84662392	-2751.9508680332	-2574.17901831	-0.71673757679946	-449.759715856299	-5326.78299521	-2751.5085553627	-2574.48568378	-0.788756067300255	-494.952010599205	-5327.57645266	-2752.7629091182	-2574.1913733	-0.622170241799722	-390.417804541009	-5326.86029019	-2751.7797729363	-2574.34549697	-0.735020283700123	-461.232290096713
48	-643.385	-4080.48537008	-3663.68791959	-415.75439331	-1.04305717999983	-654.528402143282	-552.144	-467.658	-552.57	-6245.46783904	-3670.2912025713	-2574.31838985	-0.858246618700377	-538.557999267999	-6244.34143964	-3668.9389952608	-2574.41530478	-0.987139599200418	-619.439582935531	-6242.99851986	-3668.2044157684	-2573.93024893	-0.863855161599986	-542.077413824384	-6243.89022859	-3668.5505645766	-2574.32460148	-1.01506253339994	-636.961492429284	-6244.40401066	-3669.2379037107	-2574.17901831	-0.9870886392996	-619.407605108145	-6244.2320002	-3668.650004877	-2574.48568378	-1.09631154299996	-687.946026593778	-6245.39140116	-3670.3263774579	-2574.1913733	-0.873650402099884	-548.22402135074	-6244.37784831	-3669.0112390831	-2574.34549697	-1.02111225690032	-640.757752051517
54	-718.776	-4538.5717179	-4121.65117064	-415.75439331	-1.16615395000059	-731.772808032523	-625.89	-530.584	-616.046	-6704.35487509	-4129.0799677725	-2574.31838985	-0.956517467499907	-600.223901076019	-6703.07642985	-4127.5589404504	-2574.41530478	-1.10218461959994	-691.631438588787	-6701.62539632	-4126.7326550117	-2573.93024893	-0.96249237829943	-603.973215009663	-6702.58131774	-4127.1220126716	-2574.32460148	-1.13470358839959	-712.037403952819	-6703.17885229	-4127.8949295187	-2574.17901831	-1.10490446129916	-693.338165387285	-6702.94282899	-4127.2335215904	-2574.48568378	-1.22362361959949	-767.835577874419	-6704.28234985	-4129.1190196434	-2574.1913733	-0.971956906600099	-609.91229745352	-6703.12603848	-4127.6402938461	-2574.34549697	-1.14024766390003	-715.516364596822
100
	TTM4F	TTM2F	TTM3F	MBPOL	B3LYP	CAM-B3LYP	LC-WPBE	M062X	M06L	TPSS	WB97XD						TTM4F	TTM2F	TTM3F	MBPOL	B3LYP	CAM-B3LYP	LC-WPBE	M062X	M06L	TPSS	WB97XD
8	3.59689060797395	-12.0107093920261	-20.1297093920261	-4.07710939202606	-16.6636108883923	-5.67545718575632	-14.1660849978309	1.93015046547363	-2.51219260972846	-14.2802265485256	-1.85011550540482					8	3.59689060797395	-12.0107093920261	-20.1297093920261	-4.07710939202606	-16.6636108883923	-5.67545718575632	-14.1660849978309	1.93015046547363	-2.51219260972846	-14.2802265485256	-1.85011550540482
16	0.177932361703682	-19.5080676382963	-39.2820676382963	-20.4860676382963	-33.9825289937786	-9.76894890720743	-31.317125269041	1.46973580979707	-6.99786559980885	-31.7942425360068	-3.66514669782291					16	0.177932361703682	-19.5080676382963	-39.2820676382963	-20.4860676382963	-33.9825289937786	-9.76894890720743	-31.317125269041	1.46973580979707	-6.99786559980885	-31.7942425360068	-3.66514669782291
20	-11.6533107007999	-48.0103107007998	-78.0663107007999	-34.8933107007998	-40.6887792072316	-10.4459747965299	-39.3397464387684	-4.85590585501774	-13.4194131977182	-36.4799645855494	-5.66879284566079					20	-11.6533107007999	-48.0103107007998	-78.0663107007999	-34.8933107007998	-40.6887792072316	-10.4459747965299	-39.3397464387684	-4.85590585501774	-13.4194131977182	-36.4799645855494	-5.66879284566079
24	-5.84154653697925	-42.1045465369792	-76.9025465369793	-39.1405465369792	-48.4465964673491	-11.4162996806236	-46.6530663891755	-3.90209225487371	-15.6985592818807	-43.7035229264792	-5.65576995060712					24	-5.84154653697925	-42.1045465369792	-76.9025465369793	-39.1405465369792	-48.4465964673491	-11.4162996806236	-46.6530663891755	-3.90209225487371	-15.6985592818807	-43.7035229264792	-5.65576995060712
36	0.622851729755155	-58.0141482702449	-112.606148270245	-56.8121482702449	-85.3858695340873	-26.3067073472399	-81.4599961707665	-7.36297290401041	-20.5064324139459	-79.848343729236	-9.03385817353166					36	0.622851729755155	-58.0141482702449	-112.606148270245	-56.8121482702449	-85.3858695340873	-26.3067073472399	-81.4599961707665	-7.36297290401041	-20.5064324139459	-79.848343729236	-9.03385817353166
48	-11.1434021432817	-102.384402143282	-186.870402143282	-101.958402143282	-115.970402875282	-35.0888192077502	-112.450988318898	-17.5669097139976	-35.1207970351364	-106.304380792541	-13.7706500917643					48	-11.1434021432817	-102.384402143282	-186.870402143282	-101.958402143282	-115.970402875282	-35.0888192077502	-112.450988318898	-17.5669097139976	-35.1207970351364	-106.304380792541	-13.7706500917643
54	-12.9968080325228	-105.882808032523	-201.188808032523	-115.726808032523	-131.548906956503	-40.1413694437362	-127.79959302286	-19.7354040797036	-38.434642645238	-121.860510579002	-16.2564434357012					54	-12.9968080325228	-105.882808032523	-201.188808032523	-115.726808032523	-131.548906956503	-40.1413694437362	-127.79959302286	-19.7354040797036	-38.434642645238	-121.860510579002	-16.2564434357012
	-11.73320625	16	-11.692411234056
	-12.232615	20	-12.79154114037														TTM4F	TTM2F	TTM3F	MBPOL	B3LYP	CAM-B3LYP	LC-WPBE	M062X	M06L	TPSS	WB97XD
	-12.2344708333333	24	-12.4580857768158													8	3.40095771371053	11.3564517818226	19.0331866862431	3.85501761040855	15.755896457766	5.36629883932006	13.3944179285424	1.8250096624073	2.37534631034975	13.5023418632958	1.74933443497361
	-12.7266194444444	36	-12.6961294549124													16	0.088839998009737	9.74019944188819	19.6131764755437	10.2285058816027	16.9671653838934	4.87754668776235	15.6363537241506	0.733825624338401	3.8710147363637	19.7477314170052	2.03848023772395
	-13.13863125	48	-13.3608940468725													20	4.3315010789602	17.8452903162923	29.0170165125476	12.9697402591895	15.1238987411191	3.88273789858317	14.6224672559233	1.80492582669188	6.07141838413498	19.1024582843113	2.42108149535147
	-13.074912962963	54	-13.3068022247986													24	1.87109385704612	13.4864214263015	24.6324978335195	12.5370286315721	15.5178305044754	3.6567316664156	14.9433485431567	1.24987121158791	5.81223616945175	18.5737697150746	2.07126296903128
																36	0.132446643681702	12.3364500046697	23.9451954354865	12.0808500631428	18.1569245092715	5.59400404303021	17.3221050399644	1.56570336416798	4.97424692031716	22.3252093410602	2.18497297729171
																48	1.70250857056656	15.6424689605553	28.5503885746388	15.5773839316085	17.7181620378172	5.36093148790035	17.1804596944414	2.68390335033193	6.36080389085754	22.7312225584811	2.49210961358096
																54	1.77607146505848	14.4693553614276	27.4933429917201	15.8145816245442	17.9767416215139	5.48549618175374	17.4643812423787	2.69693050398594	6.14079832642126	22.967241865379	2.63883596934339
[truncated: 2 more columns]

## Sheet: I-(H2O)N
Iodine anion		DFMP2
N water molecules	TTM4F	TOTAL	Water individual	Ion	Interaction	kcal/mol	TTM2F	TTM3F	Mbpol	B3LYP	B3LYP water	B3LYP ion	B3LYP(Interacción)	B3LYP(kcal)	CAMB3LYP	CAMB3LYP agua	CAMB3LYP ion	CAMB3LYP interacción	CAMB3LYP kcal	LC-wPBE	LC-wPBE agua	LC-wPBE ion	LC-wPBE interaccion	LC-wPBE kcal	M062X	M062X agua	M062X Ion	M062X interaccion	M062X kcal	M06L	M06L agua	M06L ion	M06L interaccion	M06L kcal	SCAN	SCAN agua	SCAN ion	SCAN interaccion	SCAN kcal	TPSS	TPSS agua	TPSS ion	TPSS interaccion	TPSS kcal	wB97XD	wB97XD agua	wB97XD ion	wB97XD interaccion	wB97XD kcal
8	-103.383	-905.68214903	-610.62845137	-294.89542935	-0.15826831000004	-99.3148851669472	-98.8386	-85.3522	-92.6789	-907.763470095	-611.7270049422	-295.904297466	-0.132167686800017	-82.9364933341453	-907.461892059	-611.5014579344	-295.811403141	-0.149030983599914	-93.5183740986366	-907.35669032	-611.3795643989	-295.841370912	-0.135755009099967	-85.1875725443565	-907.31860405	-611.4374029943	-295.719217064	-0.161983991699969	-101.646511133923	-907.675231484	-611.5543019033	-295.967887433	-0.153042147700035	-96.0354181107268	-907.533601924	-611.4551104233	-295.909789468	-0.168702032700025	-105.862146408396	-907.560567119	-611.7321815381	-295.692406734	-0.135978846900002	-85.3280329145124	-907.55587615	-611.5152268983	-295.88542045	-0.155228801699934	-97.4075645050354
16	-201.203	-1516.45832763	-1221.23651187	-294.89542935	-0.326386410000055	-204.810608195662	-180.638	-151.202	-176.111	-1519.61401566	-1223.4363945456	-295.904297466	-0.273323648399924	-171.513215464566	-1519.10900206	-1222.98540033	-295.811403141	-0.312198588999991	-195.907614201537	-1518.85874176	-1222.740743872	-295.841370912	-0.276626975999989	-173.586085271978	-1518.90303942	-1222.8562631766	-295.719217064	-0.327559179399998	-205.546532262094	-1519.36637594	-1223.0871045257	-295.967887433	-0.311383981299969	-195.396440043023	-1519.14954575	-1222.8903753379	-295.909789468	-0.349380944100062	-219.2398992749	-1519.41884342	-1223.4480390034	-295.692406734	-0.27839768260003	-174.697220676453	-1519.21656512	-1223.0104857794	-295.88542045	-0.3206588906001	-201.216534742184
20	-249.84	-1821.85311277	-1526.5516675	-294.89542935	-0.406015920000186	-254.778890801076	-229.456	-197.722	-224.037	-1825.54875364	-1529.3011427159	-295.904297466	-0.34331345810017	-215.432493513562	-1824.93925015	-1528.7376006803	-295.811403141	-0.390246328699959	-244.88332074595	-1824.61845615	-1528.4320554172	-295.841370912	-0.345029820799937	-216.509527598479	-1824.69685151	-1528.5764175922	-295.719217064	-0.401216853800008	-251.767430651036	-1825.21844415	-1528.8652349488	-295.967887433	-0.385321768200129	-241.79311171713		-1528.6189649474	-295.909789468	1824.5287544154	1144909.32346794	-1825.3560792	-1529.3148334586	-295.692406734	-0.348839007399988	-218.899828788676	-1825.05326549	-1528.7695479652	-295.88542045	-0.398297074800041	-249.93524127532
24	-303.07	-2127.23813625	-1831.84105966	-294.89542935	-0.501647240000125	-314.78846292676	-264.971	-219.438	-263.249	-2131.46871349	-1835.142320896	-295.904297466	-0.422095128000024	-264.868748310005	-2130.75874145	-1834.4661858211	-295.811403141	-0.481152487899863	-301.927809070267	-2130.36505172	-1834.0989889858	-295.841370912	-0.424691822199975	-266.498198869512	-2130.48478908	-1834.2721304156	-295.719217064	-0.493441600400104	-309.639345237962	-2131.05575575	-1834.6162733155	-295.967887433	-0.471595001500191	-295.930394526144	-2130.76452382	-1834.322083483	-295.909789468	-0.532650868999895	-334.243538006983	-2131.28304189	-1835.1596419718	-295.692406734	-0.430993184199792	-270.452364067883	-2130.87955816	-1834.502689046	-295.88542045	-0.491448664000302	-308.388758498953
36	-461.048	-3043.41126842	-2747.77962222	-294.89542935	-0.736216850000005	-461.983146946498	-408.052	-345.136	-398.506	-3049.23325047	-2752.7304497319	-295.904297466	-0.59850327209972	-375.566553662012	-3048.21983634	-2751.7162742159	-295.811403141	-0.692158983099944	-434.336412158724	-3047.61299288	-2751.1658619906	-295.841370912	-0.605759977399885	-380.12020596029	-3047.86972118	-2751.4255647305	-295.719217064	-0.724939385500022	-454.90642961888	-3048.61019397	-2751.9429995991	-295.967887433	-0.699306937900246	-438.821822473464	-3048.18606845	-2751.5009420785	-295.909789468	-0.775336903500261	-486.531356383382	-3049.05601968	-2752.755791012	-295.692406734	-0.607821934000299	-381.414103538329	-3048.3763666	-2751.7720851783	-295.88542045	-0.718860971699826	-451.092166557857
48	-623.487	-3959.59976118	-3663.6906109	-294.89542935	-1.01372092999975	-636.119623405538	-551.573	-464.451	-533.538	-3967.02936915	-3670.2937563748	-295.904297466	-0.831315309200022	-521.658343800505	-3965.7116559	-3668.9417030723	-295.811403141	-0.95854968670028	-601.499138149816	-3964.8842973	-3668.2072862082	-295.841370912	-0.835640179800066	-524.372241655389	-3965.2589302	-3668.553392365	-295.719217064	-0.986320771000067	-618.925760372509	-3966.16776787	-3669.2407839332	-295.967887433	-0.959096503799856	-601.842271133618	-3965.62732242	-3668.6527068607	-295.909789468	-1.06482609129978	-668.188603139696	-3966.86616045	-3670.3283275532	-295.692406734	-0.845426162799981	-530.51304001156	-3965.89156172	-3669.0142704395	-295.88542045	-0.991870830500204	-622.408476033818
54	-703.184	-4417.66283229	-4121.65143798	-294.89542935	-1.11596495999959	-700.278734591077	-597.876	-498.315	-596.196	-4425.87649936	-4129.0790769821	-295.904297466	-0.893124911900145	-560.444463361495	-4424.40807309	-4127.557954116	-295.811403141	-1.03871583299997	-651.804165189204	-4423.47911284	-4126.7319924219	-295.841370912	-0.905749506100165	-568.366517519108	-4423.93030769	-4127.1214503945	-295.719217064	-1.08964023149935	-683.759714529183	-4424.91521215	-4127.8958331612	-295.967887433	-1.05149155579988	-659.821053995296	-4424.31111125	-4127.2336926019	-295.909789468	-1.16762918010033	-732.698529094122	-4425.71766592	-4129.1174593837	-295.692406734	-0.907799802300019	-569.653098083762	-4424.61137757	-4127.640452635	-295.88542045	-1.08550448499983	-681.164493864486
100
	TTM4F	TTM2F	TTM3F	MBPOL	B3LYP	CAM-B3LYP	LC-WPBE	M062X	M06L	TPSS	WB97XD						TTM4F	TTM2F	TTM3F	MBPOL	B3LYP	CAM-B3LYP	LC-WPBE	M062X	M06L	TPSS	WB97XD
8	4.06811483305275	-0.47628516694725	-13.9626851669473	-6.63598516694725	-16.378391832802	-5.79651106831068	-14.1273126225908	2.33162596697584	-3.27946705622047	-13.9868522524348	-1.90732066191185					8	4.06811483305275	-0.47628516694725	-13.9626851669473	-6.63598516694725	3.46740816719805	4.51938893168932	-2.07571262259076	3.25982596697584	-2.18056705622047	1.76904774756519	-1.90732066191185
16	-3.60760819566156	-24.1726081956616	-53.6086081956616	-28.6996081956616	-33.2973927310957	-8.90299399412439	-31.2245229236833	0.735924066432773	-9.41416815263895	-30.1133875192084	-3.59407345347779					16	-3.60760819566156	-24.1726081956616	-53.6086081956616	-28.6996081956616	6.71570726890428	12.2348060058756	-6.52922292368328	3.96362406643277	-5.71086815263895	2.22081248079157	-3.59407345347779
20	-4.93889080107621	-25.3228908010762	-57.0568908010762	-30.7418908010762	-39.3463972875144	-9.89557005512575	-38.2693632025977	-3.01146015003974	-12.9857790839467	-35.8790620124006	-4.84364952575572					20	-4.93889080107621	-25.3228908010762	-57.0568908010762	-30.7418908010762	8.47650271248559	16.0037299448743	-8.2450632025977	1.78003984996026	-7.55537908394665	3.06973798759937	-4.84364952575572
24	-11.7184629267603	-49.8174629267602	-95.3504629267603	-51.5394629267602	-49.9197146167556	-12.8606538564928	-48.2902640572483	-5.14911768879858	-18.8580684006161	-44.3360988588768	-6.39970442780708					24	-11.7184629267603	-49.8174629267602	-95.3504629267603	-51.5394629267602	9.81238538324436	19.5801461435072	-10.6933640572483	1.19598231120142	-11.6804684006161	4.42650114112318	-6.39970442780708
36	-0.935146946498037	-53.931146946498	-116.847146946498	-63.4771469464981	-86.4165932844857	-27.6467347877738	-81.8629409862077	-7.07671732761833	-23.1613244730341	-80.5690434081687	-10.8909803886413					36	-0.935146946498037	-53.931146946498	-116.847146946498	-63.4771469464981	11.8012067155143	26.6519652122262	-19.2149409862077	4.35928267238167	-10.3606244730341	0.159756591831325	-10.8909803886413
48	-12.6326234055382	-84.5466234055382	-171.668623405538	-102.581623405538	-114.461279605034	-34.6204852557225	-111.747381750149	-17.1938630330287	-34.2773522719202	-105.606583393978	-13.7111473717206					48	-12.6326234055382	-84.5466234055382	-171.668623405538	-102.581623405538	17.5595203949664	39.4693147442775	-26.5480817501492	-0.223563033028718	-15.3008522719202	3.67381660602224	-13.7111473717206
54	2.90526540892324	-102.402734591077	-201.963734591077	-104.082734591077	-139.834271229582	-48.4745694018726	-131.912217071969	-16.5190200618935	-40.457680595781	-130.625636507314	-19.1142407265911					54	2.90526540892324	-102.402734591077	-201.963734591077	-104.082734591077	16.9794287704178	40.0579305981274	-30.4600170719688	2.85917993810654	-18.812780595781	-1.18923650731432	-19.1142407265911
																	TTM4F	TTM2F	TTM3F	MBPOL	B3LYP	CAM-B3LYP	LC-WPBE	M062X	M06L	TPSS	WB97XD
																8	4.09617835857565	0.479570777478743	14.0590054990006	6.68176291579276	3.49132777163199	4.55056553113088	2.09003174005741	3.28231358420855	2.19560950259869	1.78125136487993	1.92047814253188
																16	1.76143620071432	11.8024200057884	26.1747224267054	14.012754733995	3.27898409563267	5.97371694447943	3.18793200274359	1.93526307125957	2.78836540887725	1.08432492845779	1.75482778218415
																20	1.93850078613159	9.939163610241	22.3946695982849	12.0661059102728	3.32700353857172	6.28141911386587	3.23616418011459	0.698660648204982	2.96546509806641	1.20486354970284	1.90111885271433
																24	3.72264689048871	15.825695282343	30.2903295883956	16.3727293076658	3.11713628003176	6.22009649320052	3.39699999098641	0.37993206615062	3.71057703068798	1.40618277428835	2.03301746458734
																36	0.20242014295953	11.6738342736004	25.2925128803519	13.7401434156319	2.55446693099414	5.76903408455131	4.15922985788764	0.943602099166297	2.24264121786979	0.034580610329023	2.35744105832124
																48	1.98588802180131	13.2909943813568	26.9868460410781	16.1261529484589	2.76041168184052	6.20470007401659	4.17344171965975	0.035144810001592	2.40534196854444	0.577535493458613	2.15543537209502
																54	0.414872716450508	14.6231392633783	28.8404780289397	14.8630437352714	2.4246671977456	5.72028374123326	4.34969899375222	0.408291698272994	2.6864703533753	0.1698233072876	2.72951894473174
[truncated: 2 more columns]
